# Supplementary material for: Prognostic variables and 4-year survival outcomes in CD20 Positive AIDS-Related Lymphoma in the Anti-retroviral treatment era: A Retrospective Review from a Single Centre in KwaZulu-Natal, South Africa
Source: PLoS One. 2022 Sep 1;17(9):e0272282. doi: 10.1371/journal.pone.0272282 (PMC9436083; doi:10.1371/journal.pone.0272282)
Supplement: S1 Data — (ZIP) [file pone.0272282.s001.zip]

Archive with 1 entries (1 files):
- S1_Data
