# Supplementary material for: Prognostic variables and 4-year survival outcomes in CD20 Positive AIDS-Related Lymphoma in the Anti-retroviral treatment era: A Retrospective Review from a Single Centre in KwaZulu-Natal, South Africa
Source: PLoS One. 2022 Sep 1;17(9):e0272282. doi: 10.1371/journal.pone.0272282 (PMC9436083; doi:10.1371/journal.pone.0272282)
Supplement: S1 Data — (ZIP) [file pone.0272282.s001.zip › S1_Data]

Patient Number	Treatment Group	Age	Viral load (0= undetectable/less than 50, 1= greater than 50)	CD4 count	Complete remission	Ann Arbor Stage	Progression free survival (months)	Number of cehmotherapy cycles	ECOG PS	Age-adjusted IPI	IPI	LDH increased	B symptoms	CNS involvement by lymphoma	Radiotherapy use	Overall survival (months)	Died/Lost to follow-up
1	CHOP	<40		>= 100	1	Early stage	60	8	<2	high risk	low risk	1	0	0	0	60
2	CHOP	>=40		>= 100	0	Early stage	3	<6	>= 2	high risk	low risk	1	1	0	0	3	Died
3	CHOP	>=40	0	< 100	1	Early stage	51	8	>= 2	low risk	low risk	1	0	0	0	51
4	CHOP	>=40	1	>= 100	0	Late stage	5	8	>= 2	high risk	high risk	1	1	0	0	5	LTFU
5	CHOP	<40		< 100	0	Early stage	7	8	>= 2	high risk	high risk	1	0	0	1	87
6	CHOP	>=40		>= 100	0	Early stage	1	<6	<2	high risk	low risk	1	0	0	0	1	LTFU
7	CHOP	>=40	0	>= 100	0	Late stage	14	8	>= 2	high risk	high risk	1	0	0	0	14	LTFU
8	CHOP	<40	1	>= 100	0	Early stage	6	<6	>= 2	high risk	low risk	1	1	0	0	6	LTFU
9	CHOP	<40	1	< 100	0	Early stage	10	<6	>= 2	low risk	low risk	0	0	0	0	10	LTFU
10	CHOP	<40		>= 100	1	Early stage	52	8	>= 2	high risk	low risk	1	0	0	0	52
11	CHOP	<40	1	>= 100	0	Late stage	27	8	>= 2	high risk	high risk	1	0	1	0	27	LTFU
12	CHOP	>=40		< 100	1	Early stage	105	<6	<2	high risk	high risk	1	1	0	0	105
13	CHOP	<40		< 100	0	Early stage	3	<6	<2	high risk	low risk	1	0	0	0	3	Died
14	CHOP	<40		>= 100	1	Late stage	36	8	>= 2	high risk	high risk	1	0	0	0	36	LTFU
15	CHOP	>=40	1	>= 100	0	Late stage	5	<6	>= 2	high risk	high risk	1	1	0	0	5	Died
16	CHOP	<40	1	< 100	0	Early stage	0	<6	<2	high risk	high risk	1	0	0	0	0	LTFU
17	CHOP	<40	0	>= 100	1	Early stage	93	8	<2	high risk	low risk	1	1	0	0	93
18	CHOP	<40	1	>= 100	0	Early stage	2	<6	>= 2	high risk	low risk	1	0	0	0	2	LTFU
19	CHOP	<40	1	>= 100	1	Late stage	56	8	>= 2	high risk	high risk	1	0	0	0	56
20	CHOP	>=40	1	>= 100	0	Late stage	1	<6	>= 2	high risk	high risk	1	1	0	0	1	Died
21	CHOP	<40		< 100	1	Early stage	92	8	>= 2	high risk	high risk	1	0	0	0	92
22	CHOP	<40	1	>= 100	1	Late stage	96	8	>= 2	high risk	low risk	1	0	0	0	96
23	CHOP	<40		< 100	0	Late stage	1	<6	>= 2	high risk	high risk	1	0	0	0	1	Died
24	CHOP	>=40		>= 100	0	Late stage	4	<6	>= 2	high risk	high risk	1	0	0	0	4	Died
25	CHOP	<40		< 100	0	Late stage	3	8	>= 2	high risk	high risk	1	1	0	0	3	Died
26	CHOP	<40		>= 100	0	Early stage	3	<6	<2	high risk	low risk	1	0	0	0	3	LTFU
27	CHOP	>=40		< 100	1	Early stage	100	8	<2	high risk	low risk	1	0	0	1	100
28	CHOP	<40		>= 100	1	Early stage	78	8	<2	high risk	low risk	1	0	0	0	78
29	CHOP	<40		< 100	0	Early stage	12	8	<2	low risk	low risk	0	0	0	1	66
30	CHOP	>=40		< 100	1	Early stage	143	8	>= 2	low risk	low risk	0	1	0	0	143
31	CHOP	>=40	1	>= 100	1	Early stage	70	8	>= 2	high risk	low risk	1	1	0	0	70
32	CHOP	<40	1	>= 100	1	Early stage	63	8	<2	high risk	low risk	1	0	0	0	63
33	CHOP	>=40	0	>= 100	0	Late stage	27	8	>= 2	high risk	high risk	1	1	0	0	27	Died
34	CHOP	>=40		>= 100	1	Late stage	48	8	>= 2	high risk	high risk	1	1	0	0	48
35	CHOP	>=40		>= 100	0	Late stage	7	8	>= 2	high risk	high risk	1	0	0	0	72
36	CHOP	>=40		< 100	1	Early stage	26	8	<2	high risk	high risk	1	1	0	0	26	LTFU
37	CHOP	<40		>= 100	1	Late stage	72	8	>= 2	high risk	high risk	1	0	1	0	72
38	CHOP	<40		< 100	1	Early stage	99	8	<2	high risk	low risk	1	0	0	0	99
39	CHOP	<40	1	< 100	0	Late stage	1	<6	>= 2	high risk	high risk	1	0	0	0	1	Died
40	CHOP	>=40		>= 100	0	Early stage	105	8	<2	high risk	low risk	1	1	0	1	105
41	CHOP	<40		>= 100	0	Late stage	6	8	>= 2	high risk	high risk	1	0	0	0	82
42	CHOP	>=40		>= 100	1	Early stage	5	8	<2	low risk	low risk	1	0	0	1	128
43	CHOP	<40		>= 100	0	Early stage	3	<6	>= 2	high risk	high risk	1	1	0	0	3	LTFU
44	CHOP	<40		< 100	1	Late stage	6	8	>= 2	high risk	high risk	1	1	1	0	79
45	CHOP	<40		>= 100	1	Early stage	119	8	<2	high risk	low risk	1	0	0	0	119
46	CHOP	<40		>= 100	1	Late stage	96	8	>= 2	high risk	high risk	1	1	0	0	96
47	CHOP	>=40	1	>= 100	0	Late stage	14	<6	>= 2	high risk	high risk	1	0	1	1	14	LTFU
48	CHOP	>=40	1	>= 100	0	Early stage	21	8	>= 2	high risk	low risk	1	0	0	0	21	LTFU
49	CHOP	>=40	0	>= 100	1	Early stage	68	8	<2	low risk	low risk	1	0	0	0	68
50	CHOP	>=40		< 100	0	Late stage	4	8	>= 2	low risk	high risk	0	0	0	0	4	LTFU
51	RCHOP	>=40	0	>= 100	1	Early stage	55	8	<2	high risk	low risk	1	0	0	0	55
52	RCHOP	<40	0	>= 100	1	Early stage	70	<6	<2	high risk	low risk	1	0	0	0	70
53	RCHOP	<40	1	>= 100	1	Late stage	58	8	>= 2	high risk	high risk	1	1	0	0	58
54	RCHOP	<40	0	>= 100	1	Late stage	63	8	>= 2	high risk	high risk	1	0	0	0	63
55	RCHOP	<40	1	>= 100	0	Early stage	4	<6	<2	high risk	low risk	1	0	0	0	4	LTFU
56	RCHOP	<40	1	>= 100	0	Late stage	4	<6	>= 2	high risk	high risk	1	1	0	0	5	Died
57	RCHOP	>=40		>= 100	0	Late stage	5	8	>= 2	high risk	high risk	1	1	0	0	5	LTFU
58	RCHOP	<40	0	>= 100	1	Late stage	8	8	>= 2	high risk	high risk	1	0	0	0	8	LTFU
59	RCHOP	<40	0	>= 100	1	Early stage	64	8	<2	high risk	low risk	1	0	0	0	64
60	RCHOP	>=40	1	< 100	0	Late stage	4	<6	>= 2	high risk	high risk	1	1	0	0	4	LTFU
61	RCHOP	>=40	0	>= 100	0	Early stage	6	8	>= 2	high risk	low risk	1	0	0	0	66
62	RCHOP	>=40	0	>= 100	1	Early stage	57	8	<2	high risk	low risk	1	1	0	1	57
63	RCHOP	<40	1	>= 100	1	Late stage	69	8	>= 2	high risk	high risk	1	0	1	0	69
64	RCHOP	<40	0	>= 100	1	Early stage	6	8	>= 2	high risk	high risk	1	1	0	0	6	Died
65	RCHOP	<40	1	>= 100	1	Early stage	53	8	<2	low risk	low risk	1	1	0	0	53
66	RCHOP	<40	1	>= 100	0	Late stage	1	<6	>= 2	high risk	high risk	1	0	0	0	1	LTFU
67	RCHOP	<40	0	>= 100	1	Early stage	74	8	>= 2	high risk	high risk	1	1	0	0	74
68	RCHOP	<40	0	>= 100	0	Early stage	2	<6	<2	high risk	high risk	1	0	0	0	2	Died
69	RCHOP	>=40	1	< 100	0	Late stage	4	8	>= 2	high risk	high risk	1	0	0	0	4	LTFU
70	RCHOP	<40	0	>= 100	0	Late stage	10	<6	>= 2	high risk	high risk	1	1	1	1	10	LTFU
71	RCHOP	>=40		>= 100	1	Early stage	16	8	<2	high risk	high risk	1	0	0	0	16	LTFU
72	RCHOP	>=40		< 100	1	Late stage	38	8	>= 2	high risk	high risk	1	1	0	0	38	LTFU
73	RCHOP	>=40		>= 100	1	Early stage	64	8	<2	high risk	low risk	1	0	0	0	64
74	RCHOP	>=40	0	>= 100	1	Early stage	55	8	>= 2	high risk	low risk	1	0	0	0	55
75	RCHOP	>=40	0	>= 100	1	Early stage	3	<6	<2	low risk	low risk	1	0	0	0	3	LTFU
76	RCHOP	<40	1	>= 100	0	Early stage	4	<6	<2	low risk	low risk	1	0	0	0	6	Died
77	RCHOP	<40	1	>= 100	0	Late stage	5	8	>= 2	high risk	high risk	1	0	1	0	5	LTFU
78	RCHOP	<40	1	>= 100	1	Early stage	69	8	>= 2	high risk	high risk	1	0	0	0	69
79	RCHOP	>=40	0	>= 100	1	Early stage	61	<6	<2	low risk	low risk	1	0	0	0	61
80	RCHOP	>=40	0	>= 100	1	Late stage	26	8	>= 2	high risk	high risk	1	0	0	0	26	LTFU
81	RCHOP	<40	0	>= 100	0	Early stage	8	8	<2	high risk	low risk	1	1	0	0	8	LTFU
82	RCHOP	<40	0	>= 100	1	Early stage	55	8	>= 2	low risk	low risk	1	0	0	0	55
83	RCHOP	>=40	1	< 100	1	Early stage	57	8	<2	low risk	low risk	1	0	0	0	57
84	RCHOP	<40	1	< 100	0	Late stage	57	8	>= 2	high risk	low risk	1	0	0	1	57
85	RCHOP	<40	0	>= 100	1	Early stage	61	8	>= 2	low risk	low risk	1	0	0	0	61
86	RCHOP	<40	0	>= 100	1	Late stage	63	8	>= 2	high risk	high risk	1	1	0	0	63
87	RCHOP	>=40		< 100	1	Early stage	53	8	>= 2	high risk	high risk	1	0	0	0	53
88	RCHOP	>=40	0	>= 100	1	Late stage	53	8	>= 2	high risk	high risk	1	0	0	0	53
89	RCHOP	>=40		>= 100	1	Early stage	27	8	<2	high risk	low risk	1	0	0	0	27	Died
90	RCHOP	>=40	0	>= 100	1	Early stage	55	8	>= 2	low risk	low risk	1	0	0	0	55
91	RCHOP	>=40	1	< 100	1	Late stage	57	8	>= 2	high risk	high risk	1	1	0	0	57
92	RCHOP	>=40	0	>= 100	1	Early stage	53	8	<2	high risk	low risk	1	0	0	0	53
93	RCHOP	<40	1	>= 100	0	Late stage	1	<6	>= 2	high risk	high risk	1	0	0	0	1	Died
94	RCHOP	>=40	1	< 100	0	Late stage	6	<6	>= 2	high risk	high risk	1	0	0	0	6	LTFU
95	RCHOP	<40	0	>= 100	0	Late stage	6	<6	>= 2	high risk	high risk	1	0	0	0	6	Died
96	RCHOP	<40	0	>= 100	1	Late stage	12	8	>= 2	high risk	high risk	1	0	0	0	12	Died
97	RCHOP	<40		< 100	0	Early stage	6	<6	>= 2	high risk	low risk	1	0	0	0	6	Died
98	RCHOP	>=40	0	>= 100	1	Late stage	62	8	>= 2	high risk	high risk	1	0	0	0	62
99	RCHOP	<40	0	>= 100	1	Late stage	30	8	>= 2	high risk	high risk	1	0	0	0	30	LTFU
100	RCHOP	>=40	1	>= 100	0	Late stage	4	<6	>= 2	high risk	high risk	1	0	0	0	4	Died
101	RCHOP	<40	1	>= 100	0	Late stage	7	8	>= 2	high risk	high risk	1	1	0	0	7	Died
102	RCHOP	>=40	0	>= 100	1	Early stage	27	8	>= 2	low risk	low risk	1	0	0	0	27	LTFU
